# Supplementary material for: Regular, low-dose methadone for reducing breathlessness in people experiencing or at risk of neurotoxic effects from morphine: A single-center case series
Source: Front Med (Lausanne). 2022 Dec 5;9:925787. doi: 10.3389/fmed.2022.925787 (PMC9760708; doi:10.3389/fmed.2022.925787)
Supplement: Supplementary file 1 [file Data_Sheet_1.xlsx]

## Sheet: Sheet 1 - Table 1
Table 1. Detailed patients characteristic
Patient	Age	Sex F	Sex M	Sat O2 [%]	Sat O2 with O2 [%]	Sat O2 without O2	O2 [L/min]	GFR [ml/min]	COPD	GOLD stage	Main Diagnosis	Reason of rotation	Pretreatment		Morphine						Methadone																		Death	Mor to Meth ratio in steady state
													mMRC	NRS	MODDE [mg]	MODDE Max Mor	mMRC	Delta mMRC to pretreatment	NRS	Delta NRS to pretreatement	Start dose Meth [mg] p.o.	Final dose p.o. steady state	Final dose p.o. steady state in those who was on Mor	Terminale eskalation	mMRC in steady state	Delta mMRC after Meth e vs pretreatment	Delta mMRC vs pretreatment - in those without Mor	Delta mMRC vs pretreated in those with Mor	Delta mMRC vs Mor	Delta mMRC in those without Mor pretreatment	NRS	NRS in pretreated with MF	Delta NRS Meth to pretreatment	Delta NRS Meth to pretreatment with Mor	Delta NRS Meth to under Mor	Delta NRS Meth to pre-treatment without Mor	Length of treatment [days]	Time to death [days]
1	63	F		96	96		2	56			Pleura mesothliom	delirium, agitation, hallucinations	4	9	7.5	23	2	2	2	7	6	9.5	9.5	15	2	2		2	0		2	2	7	7	0		12	12		2.42105
2	85	F		94		94		51			Brest cancer	agitation	4	9	10	20	2	2	4	5	2	2	2	9.8	2	2		2	0		3	3	6	6	1		12	12		10
3	76	F		94	94		2	21			Hepatocelllular carcinoma hydrothorax	delirium, CRF	4	9	3		3	1	9	0	3	6			3	1	1		0	3	4		5		5	5			N
4	69	F		96	96		3	100	GOLD 4	4	COPD	hallucinations	3	9	5	5	3	0	9	0	1	3	3	eskalation, due to osteoporotic spine fracture	2	1		2	1		4	4	5	5	5		26		n	1.66667
5	70	F		96		96		96			Colon cancer	drowsiness	4	9	2.5	2.5	3	1	4	5	1	1	1	6	2	2		2	1		2	2	7	7	2		17	17		2.5
6	55		M	98	98		CPAP	100			ALS	chest rigidity	4	8	3	3	3	1	4	4	1	1	1		3	1		3	0		1	2	7	7	3				n - discharged	3
7	76		M	93	93		2	60	GOLD 2	2	SCLC	sedation	3	8	20	20	3	0	5	3	2	5	5		2	1		2	1		2	2	6	4	3		22			4
8	74	F		99	99		4	21	Emphysema / GOLD 4	4	Emphysema	hallucitaions	4	8	8	8	3	1	3	5	1	1	1		2	2		2	1		2	2	6	6	1		550		n	8
9	68	F		93	93		1	98			Brest cancer, lungs metast.	hallucinations	3	5	10	10	3	0	3	2	1	0.5	0.5		2	1		2	1		1	1	4	4	2		60		n	20
10	69		M	95		95		100			Oesophagus cancer	sedation	4		4	4	4	0			2	4	4	17.4	3	1		3	1		3	3					7	7		1
11	90	F		95		95		77			Jew squamous cancer	somnolence, very low doses accordingly to pt wish	3	8	8	8	2	1	8	0	1	4	4	9.96	2	1		2	0		3	3	5	5	5		253			2
12	94		M	94	94		2	17	GOLD 4	4	COPD	CRF - direct Meth	4	9			X		X		3	2		4.5	3	1	1			3	2		7			7	171
13	82	F		95	95		6	27			Valvulär heart failure	CRF - direct Meth	4	5			X		X		2	3		7.2	3	1	1			3			5			5	10	10
14	69		M	95	95		2	111	GOLD 4	4	COPD	Direkt Meth	4	10			X		X		1	3		9.4	4	0	0			4	5		5			5	11	11
15	86	F		93	93	93		16			HFpEF	CRF - direkt Meth	3	5			X		X		2.5	1.5				3							5			5	5		discharged
16	85	F		93	93		3	39			NSCLC	CRF - direct meth	4	7			X		x		2	7			3	1	1			3	6		1			1			discharged after 12 days
17	89		M	95	95		4	54			NSCLC	Single doses Mo PRN	4	9	4	4	X		X		4	4	4	12	3	1		3			6	6	3	3			4	4		1
18	76		M	95		95		52	GOLD2	2	SCLC		3	4			X		X		1	4		16	3	0	0			3	3		1			1	81
19	67	F		91	91		2	79	GOLD2	2	Lung adenocarcionoma	Direkt Meth	3	4			X		X		2	3		24	3	0	0			3	2		2			2	62
20	78		M	97	97		2	45	GOLD2	2	NSCLC		2	7	8	8	2	0	4	3	2	3	3	10	2	0		2	0		2	2	5	5	2					2.66667
21	74		M	93		93		53			Ranalcelllcancer		2	8	20		2	0	4	4	9					2	2		2				8
22	63	F		92	92		2	95			Brest cancer	confusion	4	9	4	4	X		X		1.7	1.7	1.7		4	0		4			7	7	2	2			3	3		2.35294
23	62		M	92	92		5	117			NSCLC	Lack of improvement after hydromorphon PRN					4		8		18			46.8											8
24	67		M	92		92		127			Papilla Vateri cancer	Malignant hydrothorax - drainage plaureX, hallucinations	3	7	2	6	3	0	6	1	1	3	3	37.5	2	1		2	1		4	4	3	3	2		51			2
25	69		M	93		93		61			NSCLC	Fear from Mor	3	8			X		X		1	1			3	0	0			3	4		4			4	20	20
26	73	F		90	90		NIPPV	94			ALS	Unable to swallow	4	8			X		X		1	2			3	1	1			3	3		5			5	127		y
Average	74.1923			94.1923	94.2222	94	2.8	67.9615	8	3			3.48	7.58333	7.4375	8.96429	2.8	0.642857	5.21429	3	2.77692	3.13333	3.05	16.1114	2.65217	1.04	0.7	2.35714	0.642857	3.11111	3.22727	3.07143	4.75	4.92308	3	4	75.2	10.6667	discharged	4.47195
MEDIAN	73.5			94	94	94	2	60.5		3			4	8	6.25	7	3	0.5	4	3	2	3	3	11	3	1	1	2	1	3	3	2.5	5	5	2	5	21	11		2.46053
